# Supplementary material for: Site-Directed Mutagenesis Mediated by Molecular Modeling and Docking and Its Effect on the Protein–Protein Interactions of the bHLH Transcription Factors SPATULA, HECATE1, and INDEHISCENT
Source: Plants (Basel). 2025 Jun 8;14(12):1756. doi: 10.3390/plants14121756 (PMC12196928; doi:10.3390/plants14121756)
Supplement: Supplementary file 1 [file plants-14-01756-s001.zip]

Archive with 1 entries (1 files):
- plants-3625220-supplementary.pdf
